# Supplementary material for: Geographic Distribution Pattern Determines Soil Microbial Community Assembly Process in Acanthopanax senticosus Rhizosphere Soil
Source: Microorganisms. 2024 Dec 4;12(12):2506. doi: 10.3390/microorganisms12122506 (PMC11728389; doi:10.3390/microorganisms12122506)
Supplement: Supplementary file 1 [file microorganisms-12-02506-s001.zip]

Archive with 1 entries (1 files):
- microorganisms-3314614-supplementary.pdf
